# Supplementary material for: Andexanet alfa–induced heparin resistance during percutaneous coronary intervention for ST-elevation myocardial infarction: a case report
Source: Eur Heart J Case Rep. 2025 Oct 3;9(10):ytaf497. doi: 10.1093/ehjcr/ytaf497 (PMC12548570; doi:10.1093/ehjcr/ytaf497)
Supplement: ytaf497_Supplementary_Data [file ytaf497_supplementary_data.zip]

Archive with 11 entries (11 files):
- EHJCR_Supplementary_Materials.docx
- Supplementary Video 1.mp4
- Supplementary Video 10.mp4
- Supplementary Video 2.mp4
- Supplementary Video 3.mp4
- Supplementary Video 4.mp4
- Supplementary Video 5.mp4
- Supplementary Video 6.mp4
- Supplementary Video 7.mp4
- Supplementary Video 8.mp4
- Supplementary Video 9.mp4
